# Supplementary material for: Early Inoculation of a Multi-Species Probiotic in Piglets–Impacts on the Gut Microbiome and Immune Responses
Source: Microorganisms. 2025 May 31;13(6):1292. doi: 10.3390/microorganisms13061292 (PMC12194841; doi:10.3390/microorganisms13061292)
Supplement: Supplementary file 1 [file microorganisms-13-01292-s001.zip]

Archive with 1 entries (1 files):
- microorganisms-3632711-supplementary.pdf
